# Supplementary material for: Production and Characterization of Bacterial Ghost Vaccine against Neisseria meningitidis
Source: Vaccines (Basel). 2022 Dec 23;11(1):37. doi: 10.3390/vaccines11010037 (PMC9865227; doi:10.3390/vaccines11010037)
Supplement: Supplementary file 1 [file vaccines-11-00037-s001.zip]

Archive with 1 entries (1 files):
- vaccines-1986463-supplementary.pdf
